# Supplementary material for: Ocean warming is the key filter for successful colonization of the migrant octocoral Melithaea erythraea (Ehrenberg, 1834) in the Eastern Mediterranean Sea
Source: PeerJ. 2020 Jun 24;8:e9355. doi: 10.7717/peerj.9355 (PMC7320722; doi:10.7717/peerj.9355)
Supplement: Supplemental Information 1 [file peerj-08-9355-s001.csv]

Site	Density
Na16	0.042553191
Na16	0.04519774
Na16	0.04516129
Na16	0.048913043
Na16	0.042682927
Na16	0.044052863
Na16	0.051948052
Na16	0.044247788
Na16	0.057291667
Na16	0.043859649
Na16	0.047619048
Na16	0.047619048
Na16	0.049056604
Na16	0.046153846
Na16	0.068965517
Na16	0.049586777
Na16	0.046728972
Na16	0.050955414
Na16	0.050228311
Na16	0.045454545
Na16	0.050793651
Na16	0.065420561
Na16	0.053333333
Na16	0.050955414
Na16	0.053333333
Na16	0.04787234
Na16	0.050359712
Na16	0.048888889
Na16	0.052631579
Na16	0.038095238
Na17	0.040983607
Na17	0.056603774
Na17	0.05952381
Na17	0.050188206
Na17	0.048
Na17	0.057692308
Na17	0.042424242
Na17	0.045454545
Na17	0.047619048
Na17	0.045977011
Na17	0.043010753
Na17	0.050847458
Na17	0.044101433
Na17	0.060313631
Na17	0.06547619
Na17	0.057324841
Na17	0.041176471
Na17	0.056910569
Na17	0.051383399
Na17	0.044715447
Na17	0.051851852
Na17	0.059459459
Na17	0.0591133
Na17	0.059602649
Na17	0.045112782
Na17	0.047945205
Na17	0.055555556
Na17	0.043478261
Na17	0.057077626
Na17	0.049689441
Ha16	0.046511628
Ha16	0.058616647
Ha16	0.047619048
Ha16	0.045592705
Ha16	0.054545455
Ha16	0.042635659
Ha16	0.044247788
Ha16	0.049382716
Ha16	0.042553191
Ha16	0.056122449
Ha16	0.054945055
Ha16	0.045751634
Ha16	0.060096154
Ha16	0.065420561
Ha16	0.057142857
Ha16	0.046511628
Ha16	0.045801527
Ha16	0.04950495
Ha16	0.052910053
Ha16	0.047945205
Ha16	0.053475936
Ha16	0.052854123
Ha16	0.044593088
Ha16	0.038793103
Ha16	0.047619048
Ha16	0.043478261
Ha16	0.042735043
Ha16	0.047619048
Ha16	0.058252427
Ha02	0.045138889
Ha02	0.043478261
Ha02	0.044198895
Ha02	0.064705882
Ha02	0.049327354
Ha02	0.058479532
Ha02	0.050847458
Ha02	0.038674033
Ha02	0.042253521
Ha02	0.051851852
Ha02	0.052380952
Ha02	0.057894737
Ha02	0.045248869
Ha02	0.043333333
Ha02	0.04379562
Ha02	0.040733198
Ha02	0.043956044
Ha02	0.049382716
Ha02	0.045248869
Ha02	0.045081967
Ha02	0.04029304
Ha02	0.048611111
Ei	0.053763441
Ei	0.062937063
Ei	0.048192771
Ei	0.0657277
Ei	0.058441558
Ei	0.069565217
Ei	0.059701493
Ei	0.052419355
Ei	0.056338028
Ei	0.059171598
Ei	0.044776119
Ei	0.05
Ei	0.040858018
Ei	0.047619048
Ei	0.056122449
Ei	0.060240964
Ei	0.101796407
Ei	0.076335878
Ei	0.056818182
Ei	0.035128806
Ei	0.046979866
Ei	0.056603774
Ei	0.053892216
