# Supplementary material for: Ocean warming is the key filter for successful colonization of the migrant octocoral Melithaea erythraea (Ehrenberg, 1834) in the Eastern Mediterranean Sea
Source: PeerJ. 2020 Jun 24;8:e9355. doi: 10.7717/peerj.9355 (PMC7320722; doi:10.7717/peerj.9355)
Supplement: Supplemental Information 2 — Long/short axes and locations [file peerj-08-9355-s002.csv]

Site	measurement	val	val_without	true_val	Site_and_measurement	year
Na16	long	0.466314399	0.448689956	225	Na16-long	2016
Na16	long	0.268163804	0.243995633	150	Na16-long	2016
Na16	long	0.368560106	0.347707424	188	Na16-long	2016
Na16	long	0.239101717	0.213973799	139	Na16-long	2016
Na16	long	0.173051519	0.145742358	114	Na16-long	2016
Na16	long	0.207397622	0.181222707	127	Na16-long	2016
Na16	long	0.704095112	0.694323144	315	Na16-long	2016
Na16	long	0.154557464	0.126637555	107	Na16-long	2016
Na16	long	0.07001321	0.03930131	75	Na16-long	2016
Na16	long	0.450462351	0.43231441	219	Na16-long	2016
Na16	long	0.278731836	0.254912664	154	Na16-long	2016
Na16	long	0.191545575	0.164847162	121	Na16-long	2016
Na16	long	0.154557464	0.126637555	107	Na16-long	2016
Na16	long	0.28665786	0.263100437	157	Na16-long	2016
Na16	long	0.571994716	0.557860262	265	Na16-long	2016
Na16	long	0.215323646	0.18941048	130	Na16-long	2016
Na16	long	0.178335535	0.151200873	116	Na16-long	2016
Na16	long	0.260237781	0.23580786	147	Na16-long	2016
Na16	long	0.471598415	0.454148472	227	Na16-long	2016
Na16	long	0.278731836	0.254912664	154	Na16-long	2016
Na16	long	0.170409511	0.1430131	113	Na16-long	2016
Na16	long	0.379128137	0.358624454	192	Na16-long	2016
Na16	long	0.112813738	0.083515284	91.2	Na16-long	2016
Na16	long	0.11994716	0.090884279	93.9	Na16-long	2016
Na16	long	0.42668428	0.407751092	210	Na16-long	2016
Na16	long	0.14663144	0.118449782	104	Na16-long	2016
Na16	long	0.323645971	0.301310044	171	Na16-long	2016
Na16	long	0.339498018	0.31768559	177	Na16-long	2016
Na16	long	0.281373844	0.257641921	155	Na16-long	2016
Na16	long	0.357992074	0.336790393	184	Na16-long	2016
Na16	long	0.305151915	0.28220524	164	Na16-long	2016
Na16	long	0.334214003	0.312227074	175	Na16-long	2016
Na16	long	0.167767503	0.140283843	112	Na16-long	2016
Na16	long	0.086129458	0.055949782	81.1	Na16-long	2016
Na16	long	0.42668428	0.407751092	210	Na16-long	2016
Na16	long	0.102245707	0.072598253	87.2	Na16-long	2016
Ha02	long	0.394980185	0.375	198	Ha02-long	2002
Ha02	long	0.257595773	0.233078603	146	Ha02-long	2002
Ha02	long	0.231175694	0.205786026	136	Ha02-long	2002
Ha02	long	0.321003963	0.298580786	170	Ha02-long	2002
Ha02	long	0.461030383	0.443231441	223	Ha02-long	2002
Ha02	long	0.323645971	0.301310044	171	Ha02-long	2002
Ha02	long	0.183619551	0.156659389	118	Ha02-long	2002
Ha02	long	0.35006605	0.32860262	181	Ha02-long	2002
Ha02	long	0.247027741	0.222161572	142	Ha02-long	2002
Ha02	long	0.228533686	0.203056769	135	Ha02-long	2002
Ha02	long	0.233817701	0.208515284	137	Ha02-long	2002
Ha02	long	0.131307794	0.102620087	98.2	Ha02-long	2002
Ha02	long	0.252311757	0.227620087	144	Ha02-long	2002
Ha02	long	0.352708058	0.331331878	182	Ha02-long	2002
Ha02	long	0.2998679	0.276746725	162	Ha02-long	2002
Ha02	long	0.105416116	0.075873362	88.4	Ha02-long	2002
Ha02	long	0.331571995	0.309497817	174	Ha02-long	2002
Ha02	long	0.270805812	0.246724891	151	Ha02-long	2002
Ha02	long	0.212681638	0.186681223	129	Ha02-long	2002
Ha02	long	0.233817701	0.208515284	137	Ha02-long	2002
Ha02	long	0.381770145	0.361353712	193	Ha02-long	2002
Ha02	long	0.278731836	0.254912664	154	Ha02-long	2002
Ha02	long	0.632760898	0.620633188	288	Ha02-long	2002
Ha02	long	0.479524439	0.462336245	230	Ha02-long	2002
Ha02	long	0.35006605	0.32860262	181	Ha02-long	2002
Ha02	long	0.455746367	0.437772926	221	Ha02-long	2002
Ha02	long	0.664464993	0.653384279	300	Ha02-long	2002
Ha02	long	0.51651255	0.500545852	244	Ha02-long	2002
Ha02	long	0.252311757	0.227620087	144	Ha02-long	2002
Ha02	long	0.111228534	0.081877729	90.6	Ha02-long	2002
Ha02	long	0.593130779	0.579694323	273	Ha02-long	2002
Ha02	long	0.632760898	0.620633188	288	Ha02-long	2002
Ha16	long	0.326287979	0.304039301	172	Ha16-long	2016
Ha16	long	0.097225892	0.067412664	85.3	Ha16-long	2016
Ha16	long	0.149273448	0.121179039	105	Ha16-long	2016
Ha16	long	0.045706737	0.01419214	65.8	Ha16-long	2016
Ha16	long	0.162483487	0.134825328	110	Ha16-long	2016
Ha16	long	0.553500661	0.538755459	258	Ha16-long	2016
Ha16	long	0.170409511	0.1430131	113	Ha16-long	2016
Ha16	long	0.2998679	0.276746725	162	Ha16-long	2016
Ha16	long	0.244385733	0.219432314	141	Ha16-long	2016
Ha16	long	0.389696169	0.369541485	196	Ha16-long	2016
Ha16	long	0.352708058	0.331331878	182	Ha16-long	2016
Ha16	long	0.276089828	0.252183406	153	Ha16-long	2016
Ha16	long	0.091677675	0.061681223	83.2	Ha16-long	2016
Ha16	long	0.154557464	0.126637555	107	Ha16-long	2016
Ha16	long	0.149273448	0.121179039	105	Ha16-long	2016
Ha16	long	0.212681638	0.186681223	129	Ha16-long	2016
Ha16	long	0.564068692	0.549672489	262	Ha16-long	2016
Ha16	long	0.031968296	0	60.6	Ha16-long	2016
Ha16	long	0.371202114	0.350436681	189	Ha16-long	2016
Ha16	long	0.257595773	0.233078603	146	Ha16-long	2016
Ha16	long	0.118890357	0.089792576	93.5	Ha16-long	2016
Ha16	long	0.121796565	0.09279476	94.6	Ha16-long	2016
Ha16	long	0.108850727	0.079421397	89.7	Ha16-long	2016
Ha16	long	0.484808454	0.46779476	232	Ha16-long	2016
Ha16	long	0.482166446	0.465065502	231	Ha16-long	2016
Ha16	long	0.236459709	0.211244541	138	Ha16-long	2016
Ha16	long	0.180977543	0.153930131	117	Ha16-long	2016
Ha16	long	0.371202114	0.350436681	189	Ha16-long	2016
Ha16	long	0.143989432	0.115720524	103	Ha16-long	2016
Ha16	long	0.400264201	0.380458515	200	Ha16-long	2016
Ha16	long	0.294583884	0.27128821	160	Ha16-long	2016
Ha16	long	0.468956407	0.451419214	226	Ha16-long	2016
Ha16	long	0.402906209	0.383187773	201	Ha16-long	2016
Ha16	long	0.305151915	0.28220524	164	Ha16-long	2016
Ha16	long	0.154557464	0.126637555	107	Ha16-long	2016
Ha16	long	0.220607662	0.194868996	132	Ha16-long	2016
Ha16	long	0.289299868	0.265829694	158	Ha16-long	2016
Ha16	long	0.408190225	0.388646288	203	Ha16-long	2016
Ha16	long	0.334214003	0.312227074	175	Ha16-long	2016
Ha16	long	0.276089828	0.252183406	153	Ha16-long	2016
Ha16	long	0.059180978	0.028111354	70.9	Ha16-long	2016
Ha16	long	0.35006605	0.32860262	181	Ha16-long	2016
Ha16	long	0.437252312	0.418668122	214	Ha16-long	2016
Ha16	long	0.653896962	0.642467249	296	Ha16-long	2016
Ha16	long	0.302509908	0.279475983	163	Ha16-long	2016
Ha16	long	0.183619551	0.156659389	118	Ha16-long	2016
Ei	long	0.466314399	0.448689956	225	Ei-long	2001
Ei	long	0.342140026	0.320414847	178	Ei-long	2001
Ei	long	0.307793923	0.284934498	165	Ei-long	2001
Ei	long	0.450462351	0.43231441	219	Ei-long	2001
Ei	long	0.437252312	0.418668122	214	Ei-long	2001
Ei	long	0.162483487	0.134825328	110	Ei-long	2001
Ei	long	0.381770145	0.361353712	193	Ei-long	2001
Ei	long	0.35006605	0.32860262	181	Ei-long	2001
Ei	long	0.099339498	0.06959607	86.1	Ei-long	2001
Ei	long	0.328929987	0.306768559	173	Ei-long	2001
Ei	long	0.326287979	0.304039301	172	Ei-long	2001
Ei	long	0.125759577	0.096888646	96.1	Ei-long	2001
Ei	long	0.276089828	0.252183406	153	Ei-long	2001
Ei	long	0.336856011	0.314956332	176	Ei-long	2001
Ei	long	0.313077939	0.290393013	167	Ei-long	2001
Ei	long	0.114134742	0.084879913	91.7	Ei-long	2001
Ei	long	0.57992074	0.566048035	268	Ei-long	2001
Ei	long	0.611624835	0.598799127	280	Ei-long	2001
Ei	long	0.130515192	0.10180131	97.9	Ei-long	2001
Ei	long	0.204755614	0.17849345	126	Ei-long	2001
Ei	long	0.389696169	0.369541485	196	Ei-long	2001
Ei	long	0.310435931	0.287663755	166	Ei-long	2001
Ei	long	0.608982827	0.596069869	279	Ei-long	2001
Ei	long	0.249669749	0.22489083	143	Ei-long	2001
Ei	long	0.529722589	0.51419214	249	Ei-long	2001
Ei	long	0.434610304	0.415938865	213	Ei-long	2001
Ei	long	0.685601057	0.675218341	308	Ei-long	2001
Ei	long	0.175693527	0.148471616	115	Ei-long	2001
Ei	long	0.402906209	0.383187773	201	Ei-long	2001
Ei	long	0.527080581	0.511462882	248	Ei-long	2001
Ei	long	0.247027741	0.222161572	142	Ei-long	2001
Ei	long	0.095112285	0.065229258	84.5	Ei-long	2001
Ei	long	1	1	427	Ei-long	2001
Ei	long	0.265521797	0.241266376	149	Ei-long	2001
Ei	long	0.291941876	0.268558952	159	Ei-long	2001
Ei	long	0.313077939	0.290393013	167	Ei-long	2001
Na16	short	0.518925519	0.510559006	54.6	Na16-short	2016
Na16	short	0.227106227	0.213664596	30.7	Na16-short	2016
Na16	short	0.272283272	0.259627329	34.4	Na16-short	2016
Na16	short	0.471306471	0.462111801	50.7	Na16-short	2016
Na16	short	0.202686203	0.188819876	28.7	Na16-short	2016
Na16	short	0.343101343	0.331677019	40.2	Na16-short	2016
Na16	short	0.307692308	0.295652174	37.3	Na16-short	2016
Na16	short	0.233211233	0.219875776	31.2	Na16-short	2016
Na16	short	0.11965812	0.104347826	21.9	Na16-short	2016
Na16	short	0.26984127	0.257142857	34.2	Na16-short	2016
Na16	short	0.35042735	0.339130435	40.8	Na16-short	2016
Na16	short	0.294261294	0.281987578	36.2	Na16-short	2016
Na16	short	0.146520147	0.131677019	24.1	Na16-short	2016
Na16	short	0.37973138	0.368944099	43.2	Na16-short	2016
Na16	short	0.380952381	0.370186335	43.3	Na16-short	2016
Na16	short	0.162393162	0.147826087	25.4	Na16-short	2016
Na16	short	0.178266178	0.163975155	26.7	Na16-short	2016
Na16	short	0.289377289	0.277018634	35.8	Na16-short	2016
Na16	short	0.37973138	0.368944099	43.2	Na16-short	2016
Na16	short	0.206349206	0.192546584	29	Na16-short	2016
Na16	short	0.103785104	0.088198758	20.6	Na16-short	2016
Na16	short	0.315018315	0.30310559	37.9	Na16-short	2016
Na16	short	0.203907204	0.190062112	28.8	Na16-short	2016
Na16	short	0.064713065	0.048447205	17.4	Na16-short	2016
Na16	short	0.347985348	0.336645963	40.6	Na16-short	2016
Na16	short	0.136752137	0.12173913	23.3	Na16-short	2016
Na16	short	0.214896215	0.201242236	29.7	Na16-short	2016
Na16	short	0.238095238	0.22484472	31.6	Na16-short	2016
Na16	short	0.124542125	0.10931677	22.3	Na16-short	2016
Na16	short	0.280830281	0.268322981	35.1	Na16-short	2016
Na16	short	0.277167277	0.264596273	34.8	Na16-short	2016
Na16	short	0.26007326	0.247204969	33.4	Na16-short	2016
Na16	short	0.168498168	0.154037267	25.9	Na16-short	2016
Na16	short	0.092796093	0.077018634	19.7	Na16-short	2016
Na16	short	0.500610501	0.491925466	53.1	Na16-short	2016
Na16	short	0.034188034	0.017391304	14.9	Na16-short	2016
Ha02	short	0.282051282	0.269565217	35.2	Ha02-short	2002
Ha02	short	0.225885226	0.21242236	30.6	Ha02-short	2002
Ha02	short	0.361416361	0.350310559	41.7	Ha02-short	2002
Ha02	short	0.306471306	0.294409938	37.2	Ha02-short	2002
Ha02	short	0.271062271	0.258385093	34.3	Ha02-short	2002
Ha02	short	0.36996337	0.359006211	42.4	Ha02-short	2002
Ha02	short	0.311355311	0.299378882	37.6	Ha02-short	2002
Ha02	short	0.208791209	0.195031056	29.2	Ha02-short	2002
Ha02	short	0.31013431	0.298136646	37.5	Ha02-short	2002
Ha02	short	0.280830281	0.268322981	35.1	Ha02-short	2002
Ha02	short	0.451770452	0.442236025	49.1	Ha02-short	2002
Ha02	short	0.272283272	0.259627329	34.4	Ha02-short	2002
Ha02	short	0.124542125	0.10931677	22.3	Ha02-short	2002
Ha02	short	0.454212454	0.444720497	49.3	Ha02-short	2002
Ha02	short	0.272283272	0.259627329	34.4	Ha02-short	2002
Ha02	short	0.345543346	0.334161491	40.4	Ha02-short	2002
Ha02	short	0.322344322	0.310559006	38.5	Ha02-short	2002
Ha02	short	0.271062271	0.258385093	34.3	Ha02-short	2002
Ha02	short	0.36996337	0.359006211	42.4	Ha02-short	2002
Ha02	short	0.264957265	0.252173913	33.8	Ha02-short	2002
Ha02	short	0.363858364	0.352795031	41.9	Ha02-short	2002
Ha02	short	0.315018315	0.30310559	37.9	Ha02-short	2002
Ha02	short	0.404151404	0.39378882	45.2	Ha02-short	2002
Ha02	short	0.57020757	0.562732919	58.8	Ha02-short	2002
Ha02	short	0.280830281	0.268322981	35.1	Ha02-short	2002
Ha02	short	0.448107448	0.438509317	48.8	Ha02-short	2002
Ha02	short	0.553113553	0.545341615	57.4	Ha02-short	2002
Ha02	short	0.383394383	0.372670807	43.5	Ha02-short	2002
Ha02	short	0.238095238	0.22484472	31.6	Ha02-short	2002
Ha02	short	0.207570208	0.19378882	29.1	Ha02-short	2002
Ha02	short	0.374847375	0.363975155	42.8	Ha02-short	2002
Ha02	short	0.306471306	0.294409938	37.2	Ha02-short	2002
Ha16	short	0.483516484	0.474534161	51.7	Ha16-short	2016
Ha16	short	0.216117216	0.202484472	29.8	Ha16-short	2016
Ha16	short	0.352869353	0.341614907	41	Ha16-short	2016
Ha16	short	0.158730159	0.144099379	25.1	Ha16-short	2016
Ha16	short	0.326007326	0.314285714	38.8	Ha16-short	2016
Ha16	short	0.336996337	0.325465839	39.7	Ha16-short	2016
Ha16	short	0.120879121	0.105590062	22	Ha16-short	2016
Ha16	short	0.473748474	0.464596273	50.9	Ha16-short	2016
Ha16	short	0.36996337	0.359006211	42.4	Ha16-short	2016
Ha16	short	0.2002442	0.186335404	28.5	Ha16-short	2016
Ha16	short	0.211233211	0.197515528	29.4	Ha16-short	2016
Ha16	short	0.525030525	0.516770186	55.1	Ha16-short	2016
Ha16	short	0.19047619	0.176397516	27.7	Ha16-short	2016
Ha16	short	0.212454212	0.198757764	29.5	Ha16-short	2016
Ha16	short	0.295482295	0.283229814	36.3	Ha16-short	2016
Ha16	short	0.253968254	0.240993789	32.9	Ha16-short	2016
Ha16	short	0.272283272	0.259627329	34.4	Ha16-short	2016
Ha16	short	0.103785104	0.088198758	20.6	Ha16-short	2016
Ha16	short	0.228327228	0.214906832	30.8	Ha16-short	2016
Ha16	short	0.308913309	0.29689441	37.4	Ha16-short	2016
Ha16	short	0.189255189	0.17515528	27.6	Ha16-short	2016
Ha16	short	0.081807082	0.065838509	18.8	Ha16-short	2016
Ha16	short	0.302808303	0.29068323	36.9	Ha16-short	2016
Ha16	short	0.518925519	0.510559006	54.6	Ha16-short	2016
Ha16	short	0.306471306	0.294409938	37.2	Ha16-short	2016
Ha16	short	0.27960928	0.267080745	35	Ha16-short	2016
Ha16	short	0.283272283	0.270807453	35.3	Ha16-short	2016
Ha16	short	0.373626374	0.362732919	42.7	Ha16-short	2016
Ha16	short	0.197802198	0.183850932	28.3	Ha16-short	2016
Ha16	short	0.334554335	0.322981366	39.5	Ha16-short	2016
Ha16	short	0.236874237	0.223602484	31.5	Ha16-short	2016
Ha16	short	0.459096459	0.449689441	49.7	Ha16-short	2016
Ha16	short	0.461538462	0.452173913	49.9	Ha16-short	2016
Ha16	short	0.401709402	0.391304348	45	Ha16-short	2016
Ha16	short	0.233211233	0.219875776	31.2	Ha16-short	2016
Ha16	short	0.246642247	0.233540373	32.3	Ha16-short	2016
Ha16	short	0.334554335	0.322981366	39.5	Ha16-short	2016
Ha16	short	0.25030525	0.237267081	32.6	Ha16-short	2016
Ha16	short	0.376068376	0.365217391	42.9	Ha16-short	2016
Ha16	short	0.423687424	0.413664596	46.8	Ha16-short	2016
Ha16	short	0.228327228	0.214906832	30.8	Ha16-short	2016
Ha16	short	0.481074481	0.472049689	51.5	Ha16-short	2016
Ha16	short	0.378510379	0.367701863	43.1	Ha16-short	2016
Ha16	short	0.465201465	0.455900621	50.2	Ha16-short	2016
Ha16	short	0.347985348	0.336645963	40.6	Ha16-short	2016
Ha16	short	0.25030525	0.237267081	32.6	Ha16-short	2016
Ei	short	1	1	94	Ei-short	2001
Ei	short	0.393162393	0.382608696	44.3	Ei-short	2001
Ei	short	0.677655678	0.672049689	67.6	Ei-short	2001
Ei	short	0.487179487	0.47826087	52	Ei-short	2001
Ei	short	0.361416361	0.350310559	41.7	Ei-short	2001
Ei	short	0.864468864	0.862111801	82.9	Ei-short	2001
Ei	short	0.432234432	0.422360248	47.5	Ei-short	2001
Ei	short	0.686202686	0.680745342	68.3	Ei-short	2001
Ei	short	0.377289377	0.366459627	43	Ei-short	2001
Ei	short	0.542124542	0.534161491	56.5	Ei-short	2001
Ei	short	0.632478632	0.626086957	63.9	Ei-short	2001
Ei	short	0.405372405	0.395031056	45.3	Ei-short	2001
Ei	short	0.571428571	0.563975155	58.9	Ei-short	2001
Ei	short	0.821733822	0.81863354	79.4	Ei-short	2001
Ei	short	0.255189255	0.242236025	33	Ei-short	2001
Ei	short	0.903540904	0.901863354	86.1	Ei-short	2001
Ei	short	0.645909646	0.639751553	65	Ei-short	2001
Ei	short	0.681318681	0.675776398	67.9	Ei-short	2001
Ei	short	0.230769231	0.217391304	31	Ei-short	2001
Ei	short	0.328449328	0.316770186	39	Ei-short	2001
Ei	short	0.432234432	0.422360248	47.5	Ei-short	2001
Ei	short	0.63003663	0.623602484	63.7	Ei-short	2001
Ei	short	0.80952381	0.80621118	78.4	Ei-short	2001
Ei	short	0.440781441	0.431055901	48.2	Ei-short	2001
Ei	short	0.820512821	0.817391304	79.3	Ei-short	2001
Ei	short	0.492063492	0.483229814	52.4	Ei-short	2001
Ei	short	0.777777778	0.773913043	75.8	Ei-short	2001
Ei	short	0.550671551	0.542857143	57.2	Ei-short	2001
Ei	short	0.676434676	0.670807453	67.5	Ei-short	2001
Ei	short	0.549450549	0.541614907	57.1	Ei-short	2001
Ei	short	0.174603175	0.160248447	26.4	Ei-short	2001
Ei	short	0.52991453	0.52173913	55.5	Ei-short	2001
Ei	short	0.792429792	0.788819876	77	Ei-short	2001
Ei	short	0.597069597	0.590062112	61	Ei-short	2001
Ei	short	0.705738706	0.700621118	69.9	Ei-short	2001
Ei	short	0.83028083	0.827329193	80.1	Ei-short	2001
Na16	ratio	0.343100382	0.37968934	4.120879121	Na16-ratio	2016
Na16	ratio	0.42761857	0.474755153	4.885993485	Na16-ratio	2016
Na16	ratio	0.491591241	0.546711428	5.465116279	Na16-ratio	2016
Na16	ratio	0.190740537	0.20831543	2.741617357	Na16-ratio	2016
Na16	ratio	0.326668339	0.361206626	3.972125436	Na16-ratio	2016
Na16	ratio	0.236869151	0.26020076	3.15920398	Na16-ratio	2016
Na16	ratio	0.820767876	0.916968352	8.445040214	Na16-ratio	2016
Na16	ratio	0.266725924	0.293783573	3.429487179	Na16-ratio	2016
Na16	ratio	0.266192419	0.293183487	3.424657534	Na16-ratio	2016
Na16	ratio	0.595250559	0.663307128	6.403508772	Na16-ratio	2016
Na16	ratio	0.304838772	0.336652793	3.774509804	Na16-ratio	2016
Na16	ratio	0.257121482	0.282980524	3.342541436	Na16-ratio	2016
Na16	ratio	0.378333664	0.419319634	4.439834025	Na16-ratio	2016
Na16	ratio	0.289346027	0.319226598	3.634259259	Na16-ratio	2016
Na16	ratio	0.56394303	0.62809251	6.120092379	Na16-ratio	2016
Na16	ratio	0.453259295	0.503595767	5.118110236	Na16-ratio	2016
Na16	ratio	0.367810266	0.407482947	4.344569288	Na16-ratio	2016
Na16	ratio	0.341472808	0.37785865	4.106145251	Na16-ratio	2016
Na16	ratio	0.46833988	0.520558364	5.25462963	Na16-ratio	2016
Na16	ratio	0.474494447	0.527481003	5.310344828	Na16-ratio	2016
Na16	ratio	0.493835953	0.549236273	5.485436893	Na16-ratio	2016
Na16	ratio	0.447498869	0.497116456	5.065963061	Na16-ratio	2016
Na16	ratio	0.237693515	0.261128003	3.166666667	Na16-ratio	2016
Na16	ratio	0.484017272	0.53819225	5.396551724	Na16-ratio	2016
Na16	ratio	0.459257926	0.510343009	5.172413793	Na16-ratio	2016
Na16	ratio	0.380950054	0.422262542	4.463519313	Na16-ratio	2016
Na16	ratio	0.523897712	0.583049653	5.757575758	Na16-ratio	2016
Na16	ratio	0.50663097	0.563628071	5.601265823	Na16-ratio	2016
Na16	ratio	0.655692895	0.731292492	6.950672646	Na16-ratio	2016
Na16	ratio	0.466963004	0.519009658	5.242165242	Na16-ratio	2016
Na16	ratio	0.408469522	0.45321636	4.712643678	Na16-ratio	2016
Na16	ratio	0.466670904	0.518681105	5.239520958	Na16-ratio	2016
Na16	ratio	0.365573911	0.404967501	4.324324324	Na16-ratio	2016
Na16	ratio	0.342644399	0.379176453	4.116751269	Na16-ratio	2016
Na16	ratio	0.324754738	0.359054214	3.95480226	Na16-ratio	2016
Na16	ratio	0.534366816	0.594825271	5.852348993	Na16-ratio	2016
Ha02	ratio	0.50925276	0.566577054	5.625	Ha02-ratio	2002
Ha02	ratio	0.414942554	0.460497207	4.77124183	Ha02-ratio	2002
Ha02	ratio	0.248157205	0.272897531	3.261390887	Ha02-ratio	2002
Ha02	ratio	0.392700542	0.435479457	4.569892473	Ha02-ratio	2002
Ha02	ratio	0.606070468	0.675477331	6.501457726	Ha02-ratio	2002
Ha02	ratio	0.333394918	0.368772663	4.033018868	Ha02-ratio	2002
Ha02	ratio	0.234559762	0.257603167	3.138297872	Ha02-ratio	2002
Ha02	ratio	0.572618686	0.637850863	6.198630137	Ha02-ratio	2002
Ha02	ratio	0.306181677	0.338163289	3.786666667	Ha02-ratio	2002
Ha02	ratio	0.312752915	0.345554598	3.846153846	Ha02-ratio	2002
Ha02	ratio	0.196109863	0.214354831	2.790224033	Ha02-ratio	2002
Ha02	ratio	0.203226791	0.222359932	2.854651163	Ha02-ratio	2002
Ha02	ratio	0.601203542	0.670003027	6.457399103	Ha02-ratio	2002
Ha02	ratio	0.29568939	0.326361595	3.69168357	Ha02-ratio	2002
Ha02	ratio	0.40810042	0.452801195	4.709302326	Ha02-ratio	2002
Ha02	ratio	0.129598443	0.13954298	2.188118812	Ha02-ratio	2002
Ha02	ratio	0.387131797	0.429215748	4.519480519	Ha02-ratio	2002
Ha02	ratio	0.374191051	0.414660035	4.402332362	Ha02-ratio	2002
Ha02	ratio	0.223972261	0.245694376	3.04245283	Ha02-ratio	2002
Ha02	ratio	0.335630236	0.371286942	4.053254438	Ha02-ratio	2002
Ha02	ratio	0.396711825	0.439991336	4.606205251	Ha02-ratio	2002
Ha02	ratio	0.336742627	0.372538157	4.063324538	Ha02-ratio	2002
Ha02	ratio	0.591734757	0.659352564	6.371681416	Ha02-ratio	2002
Ha02	ratio	0.319978502	0.353681918	3.911564626	Ha02-ratio	2002
Ha02	ratio	0.45752157	0.508389961	5.156695157	Ha02-ratio	2002
Ha02	ratio	0.388148957	0.430359847	4.528688525	Ha02-ratio	2002
Ha02	ratio	0.46523043	0.517060864	5.226480836	Ha02-ratio	2002
Ha02	ratio	0.507506909	0.564613325	5.609195402	Ha02-ratio	2002
Ha02	ratio	0.391272183	0.433872842	4.556962025	Ha02-ratio	2002
Ha02	ratio	0.231809652	0.254509851	3.113402062	Ha02-ratio	2002
Ha02	ratio	0.592488487	0.660200357	6.378504673	Ha02-ratio	2002
Ha02	ratio	0.743099568	0.829607265	7.741935484	Ha02-ratio	2002
Ha16	ratio	0.255392095	0.281035314	3.32688588	Ha16-ratio	2016
Ha16	ratio	0.204084544	0.22332473	2.862416107	Ha16-ratio	2016
Ha16	ratio	0.170785987	0.185870609	2.56097561	Ha16-ratio	2016
Ha16	ratio	0.17747334	0.193392525	2.621513944	Ha16-ratio	2016
Ha16	ratio	0.201061724	0.219924671	2.835051546	Ha16-ratio	2016
Ha16	ratio	0.605770317	0.675139721	6.498740554	Ha16-ratio	2016
Ha16	ratio	0.455275653	0.50586376	5.136363636	Ha16-ratio	2016
Ha16	ratio	0.23946587	0.263121543	3.182711198	Ha16-ratio	2016
Ha16	ratio	0.255235877	0.280859601	3.325471698	Ha16-ratio	2016
Ha16	ratio	0.64757598	0.72216261	6.877192982	Ha16-ratio	2016
Ha16	ratio	0.571717962	0.636837731	6.19047619	Ha16-ratio	2016
Ha16	ratio	0.194623612	0.212683101	2.77676951	Ha16-ratio	2016
Ha16	ratio	0.219681508	0.24086815	3.003610108	Ha16-ratio	2016
Ha16	ratio	0.28855724	0.318339373	3.627118644	Ha16-ratio	2016
Ha16	ratio	0.207414602	0.227070369	2.892561983	Ha16-ratio	2016
Ha16	ratio	0.321017757	0.354850868	3.920972644	Ha16-ratio	2016
Ha16	ratio	0.729218961	0.813994397	7.61627907	Ha16-ratio	2016
Ha16	ratio	0.212847877	0.233181701	2.941747573	Ha16-ratio	2016
Ha16	ratio	0.565740431	0.630114222	6.136363636	Ha16-ratio	2016
Ha16	ratio	0.319114523	0.352710116	3.903743316	Ha16-ratio	2016
Ha16	ratio	0.262107832	0.288589155	3.387681159	Ha16-ratio	2016
Ha16	ratio	0.443737746	0.492885956	5.031914894	Ha16-ratio	2016
Ha16	ratio	0.156416585	0.169707947	2.430894309	Ha16-ratio	2016
Ha16	ratio	0.357262533	0.395618887	4.249084249	Ha16-ratio	2016
Ha16	ratio	0.573839022	0.639223493	6.209677419	Ha16-ratio	2016
Ha16	ratio	0.323435223	0.357570027	3.942857143	Ha16-ratio	2016
Ha16	ratio	0.254018102	0.279489851	3.314447592	Ha16-ratio	2016
Ha16	ratio	0.376830844	0.417629267	4.426229508	Ha16-ratio	2016
Ha16	ratio	0.289933336	0.319887202	3.639575972	Ha16-ratio	2016
Ha16	ratio	0.447203716	0.496784469	5.063291139	Ha16-ratio	2016
Ha16	ratio	0.44897932	0.498781663	5.079365079	Ha16-ratio	2016
Ha16	ratio	0.390203069	0.432670306	4.547283702	Ha16-ratio	2016
Ha16	ratio	0.332846709	0.368156039	4.028056112	Ha16-ratio	2016
Ha16	ratio	0.290471131	0.320492112	3.644444444	Ha16-ratio	2016
Ha16	ratio	0.266725924	0.293783573	3.429487179	Ha16-ratio	2016
Ha16	ratio	0.33932339	0.375440992	4.086687307	Ha16-ratio	2016
Ha16	ratio	0.329747496	0.364670054	4	Ha16-ratio	2016
Ha16	ratio	0.575751879	0.641375069	6.226993865	Ha16-ratio	2016
Ha16	ratio	0.338502281	0.37451741	4.079254079	Ha16-ratio	2016
Ha16	ratio	0.249023236	0.27387164	3.269230769	Ha16-ratio	2016
Ha16	ratio	0.142172565	0.153686316	2.301948052	Ha16-ratio	2016
Ha16	ratio	0.276123818	0.304354296	3.514563107	Ha16-ratio	2016
Ha16	ratio	0.436367792	0.484596253	4.965197216	Ha16-ratio	2016
Ha16	ratio	0.539234485	0.600300411	5.896414343	Ha16-ratio	2016
Ha16	ratio	0.331379981	0.366506268	4.014778325	Ha16-ratio	2016
Ha16	ratio	0.287730219	0.317409142	3.619631902	Ha16-ratio	2016
Ei	ratio	0.152298757	0.165076227	2.393617021	Ei-ratio	2001
Ei	ratio	0.331742346	0.366913854	4.018058691	Ei-ratio	2001
Ei	ratio	0.157513952	0.170942263	2.440828402	Ei-ratio	2001
Ei	ratio	0.353115046	0.390953805	4.211538462	Ei-ratio	2001
Ei	ratio	0.454781969	0.505308466	5.131894484	Ei-ratio	2001
Ei	ratio	0.034464085	0.03253613	1.326899879	Ei-ratio	2001
Ei	ratio	0.336724219	0.372517451	4.063157895	Ei-ratio	2001
Ei	ratio	0.180628133	0.196941027	2.650073206	Ei-ratio	2001
Ei	ratio	0.109074835	0.116458085	2.002325581	Ei-ratio	2001
Ei	ratio	0.226125669	0.248116523	3.061946903	Ei-ratio	2001
Ei	ratio	0.185227067	0.202113894	2.69170579	Ei-ratio	2001
Ei	ratio	0.122229779	0.131254728	2.121412804	Ei-ratio	2001
Ei	ratio	0.174834242	0.190424075	2.59762309	Ei-ratio	2001
Ei	ratio	0.132747338	0.143084848	2.216624685	Ei-ratio	2001
Ei	ratio	0.446907109	0.496450846	5.060606061	Ei-ratio	2001
Ei	ratio	0.005537864	0	1.06504065	Ei-ratio	2001
Ei	ratio	0.343343161	0.379962418	4.123076923	Ei-ratio	2001
Ei	ratio	0.343413242	0.380041245	4.12371134	Ei-ratio	2001
Ei	ratio	0.23674328	0.260059181	3.158064516	Ei-ratio	2001
Ei	ratio	0.24477459	0.269092776	3.230769231	Ei-ratio	2001
Ei	ratio	0.343700942	0.380364849	4.126315789	Ei-ratio	2001
Ei	ratio	0.175755781	0.191460619	2.605965463	Ei-ratio	2001
Ei	ratio	0.280996459	0.309835029	3.558673469	Ei-ratio	2001
Ei	ratio	0.215615838	0.236295096	2.966804979	Ei-ratio	2001
Ei	ratio	0.234745001	0.257811523	3.139974779	Ei-ratio	2001
Ei	ratio	0.336915058	0.372732107	4.064885496	Ei-ratio	2001
Ei	ratio	0.336742627	0.372538157	4.063324538	Ei-ratio	2001
Ei	ratio	0.109976662	0.117472457	2.01048951	Ei-ratio	2001
Ei	ratio	0.216827946	0.237658471	2.977777778	Ei-ratio	2001
Ei	ratio	0.367665354	0.40731995	4.343257443	Ei-ratio	2001
Ei	ratio	0.482054993	0.535985084	5.378787879	Ei-ratio	2001
Ei	ratio	0.056073497	0.056842334	1.522522523	Ei-ratio	2001
Ei	ratio	0.500465789	0.556693494	5.545454545	Ei-ratio	2001
Ei	ratio	0.157712187	0.171165237	2.442622951	Ei-ratio	2001
Ei	ratio	0.139160197	0.150298013	2.274678112	Ei-ratio	2001
Ei	ratio	0.118195724	0.126717235	2.084893883	Ei-ratio	2001
Na17	ratio	0.563320611	0.627392415	6.114457831	Na17-ratio	2017
Na17	ratio	0.285035562	0.3143782	3.595238095	Na17-ratio	2017
Na17	ratio	0.712818486	0.795547191	7.467811159	Na17-ratio	2017
Na17	ratio	0.8945871	1	9.113300493	Na17-ratio	2017
Na17	ratio	0.31641554	0.349674308	3.879310345	Na17-ratio	2017
Na17	ratio	0.408874749	0.453672157	4.716312057	Na17-ratio	2017
Na17	ratio	0.487436993	0.542038742	5.427509294	Na17-ratio	2017
Na17	ratio	0.525051994	0.584347986	5.768025078	Na17-ratio	2017
Na17	ratio	0.603127954	0.672167599	6.474820144	Na17-ratio	2017
Na17	ratio	0.569299467	0.634117415	6.168582375	Na17-ratio	2017
Na17	ratio	0.254430602	0.27995383	3.318181818	Na17-ratio	2017
Na17	ratio	0.537832311	0.598723249	5.88372093	Na17-ratio	2017
Na17	ratio	0.234499805	0.257535727	3.137755102	Na17-ratio	2017
Na17	ratio	0.676248124	0.754412955	7.136752137	Na17-ratio	2017
Na17	ratio	0.471102872	0.52366617	5.279642058	Na17-ratio	2017
Na17	ratio	0.187135074	0.204260015	2.708978328	Na17-ratio	2017
Na17	ratio	0.316109869	0.349330491	3.87654321	Na17-ratio	2017
Na17	ratio	0.23477473	0.257844962	3.140243902	Na17-ratio	2017
Na17	ratio	0.501746345	0.55813386	5.55704698	Na17-ratio	2017
Na17	ratio	0.410980648	0.456040867	4.735376045	Na17-ratio	2017
Na17	ratio	0.554486182	0.617455476	6.034482759	Na17-ratio	2017
Na17	ratio	0.438583	0.487087913	4.985250737	Na17-ratio	2017
Na17	ratio	0.262140638	0.288626055	3.387978142	Na17-ratio	2017
Na17	ratio	0.479223999	0.53280079	5.353159851	Na17-ratio	2017
Na17	ratio	0.330944947	0.366016942	4.010840108	Na17-ratio	2017
Na17	ratio	0.321755213	0.355680356	3.927648579	Na17-ratio	2017
Na17	ratio	0.348158293	0.385378464	4.166666667	Na17-ratio	2017
Na17	ratio	0.258457129	0.284482855	3.354632588	Na17-ratio	2017
Na17	ratio	0.334287145	0.369776237	4.04109589	Na17-ratio	2017
Na17	ratio	0.575060582	0.6405975	6.220735786	Na17-ratio	2017
Na17	ratio	0.653777511	0.729138074	6.933333333	Na17-ratio	2017
Na17	ratio	0.440212274	0.488920515	5	Na17-ratio	2017
Na17	ratio	0.162578774	0.17663916	2.486678508	Na17-ratio	2017
Na17	ratio	0.166198256	0.180710343	2.519444444	Na17-ratio	2017
Na17	ratio	0.482533196	0.536522965	5.383116883	Na17-ratio	2017
Na17	ratio	0.248413117	0.27318538	3.263707572	Na17-ratio	2017
Na17	ratio	0.508560047	0.565797891	5.618729097	Na17-ratio	2017
Na17	ratio	0.540039703	0.601206118	5.903703704	Na17-ratio	2017
Na17	ratio	0.377950309	0.418888437	4.436363636	Na17-ratio	2017
Na17	ratio	0.323177101	0.357279692	3.940520446	Na17-ratio	2017
Na17	ratio	0.6732738	0.751067443	7.10982659	Na17-ratio	2017
Na17	ratio	0.450874898	0.500913803	5.096525097	Na17-ratio	2017
Na17	ratio	0.690599104	0.770554895	7.266666667	Na17-ratio	2017
Na17	long	0.408190225	0.388646288	203	Na17-long	2017
Na17	long	0.270805812	0.246724891	151	Na17-long	2017
Na17	long	0.331571995	0.309497817	174	Na17-long	2017
Na17	long	0.360634082	0.339519651	185	Na17-long	2017
Na17	long	0.228533686	0.203056769	135	Na17-long	2017
Na17	long	0.22324967	0.197598253	133	Na17-long	2017
Na17	long	0.257595773	0.233078603	146	Na17-long	2017
Na17	long	0.357992074	0.336790393	184	Na17-long	2017
Na17	long	0.347424042	0.325873362	180	Na17-long	2017
Na17	long	0.297225892	0.274017467	161	Na17-long	2017
Na17	long	0.10330251	0.073689956	87.6	Na17-long	2017
Na17	long	0.540290621	0.52510917	253	Na17-long	2017
Na17	long	0.19682959	0.170305677	123	Na17-long	2017
Na17	long	0.313077939	0.290393013	167	Na17-long	2017
Na17	long	0.495376486	0.47871179	236	Na17-long	2017
Na17	long	0.334214003	0.312227074	175	Na17-long	2017
Na17	long	0.28665786	0.263100437	157	Na17-long	2017
Na17	long	0.143989432	0.115720524	103	Na17-long	2017
Na17	long	0.090620872	0.06058952	82.8	Na17-long	2017
Na17	long	0.321003963	0.298580786	170	Na17-long	2017
Na17	long	0.241743725	0.216703057	140	Na17-long	2017
Na17	long	0.318361955	0.295851528	169	Na17-long	2017
Na17	long	0.36327609	0.342248908	186	Na17-long	2017
Na17	long	0.252311757	0.227620087	144	Na17-long	2017
Na17	long	0.262879789	0.238537118	148	Na17-long	2017
Na17	long	0.27344782	0.249454148	152	Na17-long	2017
Na17	long	0.307793923	0.284934498	165	Na17-long	2017
Na17	long	0.149273448	0.121179039	105	Na17-long	2017
Na17	long	0.183619551	0.156659389	118	Na17-long	2017
Na17	long	0.36327609	0.342248908	186	Na17-long	2017
Na17	long	0.284015852	0.260371179	156	Na17-long	2017
Na17	long	0.331571995	0.309497817	174	Na17-long	2017
Na17	long	0.241743725	0.216703057	140	Na17-long	2017
Na17	long	0.111492734	0.082150655	90.7	Na17-long	2017
Na17	long	0.090885073	0.060862445	82.9	Na17-long	2017
Na17	long	0.202113606	0.175764192	125	Na17-long	2017
Na17	long	0.315719947	0.293122271	168	Na17-long	2017
Na17	long	0.082430647	0.052128821	79.7	Na17-long	2017
Na17	long	0.194187583	0.167576419	122	Na17-long	2017
Na17	long	0.151915456	0.123908297	106	Na17-long	2017
Na17	long	0.521796565	0.506004367	246	Na17-long	2017
Na17	long	0.220607662	0.194868996	132	Na17-long	2017
Na17	long	0.15984148	0.13209607	109	Na17-long	2017
Na17	short	0.257631258	0.244720497	33.2	Na17-short	2017
Na17	short	0.365079365	0.354037267	42	Na17-short	2017
Na17	short	0.136752137	0.12173913	23.3	Na17-short	2017
Na17	short	0.1001221	0.08447205	20.3	Na17-short	2017
Na17	short	0.277167277	0.264596273	34.8	Na17-short	2017
Na17	short	0.196581197	0.182608696	28.2	Na17-short	2017
Na17	short	0.180708181	0.166459627	26.9	Na17-short	2017
Na17	short	0.241758242	0.228571429	31.9	Na17-short	2017
Na17	short	0.191697192	0.177639752	27.8	Na17-short	2017
Na17	short	0.170940171	0.156521739	26.1	Na17-short	2017
Na17	short	0.174603175	0.160248447	26.4	Na17-short	2017
Na17	short	0.377289377	0.366459627	43	Na17-short	2017
Na17	short	0.330891331	0.319254658	39.2	Na17-short	2017
Na17	short	0.137973138	0.122981366	23.4	Na17-short	2017
Na17	short	0.398046398	0.38757764	44.7	Na17-short	2017
Na17	short	0.641025641	0.634782609	64.6	Na17-short	2017
Na17	short	0.346764347	0.335403727	40.5	Na17-short	2017
Na17	short	0.252747253	0.239751553	32.8	Na17-short	2017
Na17	short	0.034188034	0.017391304	14.9	Na17-short	2017
Na17	short	0.290598291	0.27826087	35.9	Na17-short	2017
Na17	short	0.135531136	0.120496894	23.2	Na17-short	2017
Na17	short	0.266178266	0.253416149	33.9	Na17-short	2017
Na17	short	0.522588523	0.514285714	54.9	Na17-short	2017
Na17	short	0.180708181	0.166459627	26.9	Na17-short	2017
Na17	short	0.302808303	0.29068323	36.9	Na17-short	2017
Na17	short	0.324786325	0.313043478	38.7	Na17-short	2017
Na17	short	0.335775336	0.324223602	39.6	Na17-short	2017
Na17	short	0.234432234	0.221118012	31.3	Na17-short	2017
Na17	short	0.208791209	0.195031056	29.2	Na17-short	2017
Na17	short	0.217338217	0.203726708	29.9	Na17-short	2017
Na17	short	0.126984127	0.111801242	22.5	Na17-short	2017
Na17	short	0.277167277	0.264596273	34.8	Na17-short	2017
Na17	short	0.53968254	0.531677019	56.3	Na17-short	2017
Na17	short	0.291819292	0.279503106	36	Na17-short	2017
Na17	short	0.04029304	0.023602484	15.4	Na17-short	2017
Na17	short	0.31990232	0.308074534	38.3	Na17-short	2017
Na17	short	0.217338217	0.203726708	29.9	Na17-short	2017
Na17	short	0.017094017	0	13.5	Na17-short	2017
Na17	short	0.188034188	0.173913043	27.5	Na17-short	2017
Na17	short	0.180708181	0.166459627	26.9	Na17-short	2017
Na17	short	0.274725275	0.262111801	34.6	Na17-short	2017
Na17	short	0.168498168	0.154037267	25.9	Na17-short	2017
Na17	short	0.035409035	0.01863354	15	Na17-short	2017
