# Supplementary material for: Ocean warming is the key filter for successful colonization of the migrant octocoral Melithaea erythraea (Ehrenberg, 1834) in the Eastern Mediterranean Sea
Source: PeerJ. 2020 Jun 24;8:e9355. doi: 10.7717/peerj.9355 (PMC7320722; doi:10.7717/peerj.9355)
Supplement: Supplemental Information 3 — Long/short ratio in different locations [file peerj-08-9355-s003.csv]

Site	ratio
Na16	4.12
Na16	4.89
Na16	5.47
Na16	2.74
Na16	3.97
Na16	3.16
Na16	8.45
Na16	3.43
Na16	3.42
Na16	6.4
Na16	3.77
Na16	3.34
Na16	4.44
Na16	3.63
Na16	6.12
Na16	5.12
Na16	4.34
Na16	4.11
Na16	5.25
Na16	5.31
Na16	5.49
Na16	5.07
Na16	3.17
Na16	5.4
Na16	5.17
Na16	4.46
Na16	5.76
Na16	5.6
Na16	6.95
Na16	5.24
Na16	4.71
Na16	5.24
Na16	4.32
Na16	4.12
Na16	3.95
Na16	5.85
Ha16	3.32688588
Ha16	2.862416107
Ha16	2.56097561
Ha16	2.621513944
Ha16	2.835051546
Ha16	6.498740554
Ha16	5.136363636
Ha16	3.182711198
Ha16	3.325471698
Ha16	6.877192982
Ha16	6.19047619
Ha16	2.77676951
Ha16	3.003610108
Ha16	3.627118644
Ha16	2.892561983
Ha16	3.920972644
Ha16	7.61627907
Ha16	2.941747573
Ha16	6.136363636
Ha16	3.903743316
Ha16	3.387681159
Ha16	5.031914894
Ha16	2.430894309
Ha16	4.249084249
Ha16	6.209677419
Ha16	3.942857143
Ha16	3.314447592
Ha16	4.426229508
Ha16	3.639575972
Ha16	5.063291139
Ha16	5.079365079
Ha16	4.547283702
Ha16	4.028056112
Ha16	3.644444444
Ha16	3.429487179
Ha16	4.086687307
Ha16	4
Ha16	6.226993865
Ha16	4.079254079
Ha16	3.269230769
Ha16	2.301948052
Ha16	3.514563107
Ha16	4.965197216
Ha16	5.896414343
Ha16	4.014778325
Ha16	3.619631902
Ha02	5.625
Ha02	4.77124183
Ha02	3.261390887
Ha02	4.569892473
Ha02	6.501457726
Ha02	4.033018868
Ha02	3.138297872
Ha02	6.198630137
Ha02	3.786666667
Ha02	3.846153846
Ha02	2.790224033
Ha02	2.854651163
Ha02	6.457399103
Ha02	3.69168357
Ha02	4.709302326
Ha02	2.188118812
Ha02	4.519480519
Ha02	4.402332362
Ha02	3.04245283
Ha02	4.053254438
Ha02	4.606205251
Ha02	4.063324538
Ha02	6.371681416
Ha02	3.911564626
Ha02	5.156695157
Ha02	4.528688525
Ha02	5.226480836
Ha02	5.609195402
Ha02	4.556962025
Ha02	3.113402062
Ha02	6.378504673
Ha02	7.741935484
Ei	2.393617021
Ei	4.018058691
Ei	2.440828402
Ei	4.211538462
Ei	5.131894484
Ei	1.326899879
Ei	4.063157895
Ei	2.650073206
Ei	2.002325581
Ei	3.061946903
Ei	2.69170579
Ei	2.121412804
Ei	2.59762309
Ei	2.216624685
Ei	5.060606061
Ei	1.06504065
Ei	4.123076923
Ei	4.12371134
Ei	3.158064516
Ei	3.230769231
Ei	4.126315789
Ei	2.605965463
Ei	3.558673469
Ei	2.966804979
Ei	3.139974779
Ei	4.064885496
Ei	4.063324538
Ei	2.01048951
Ei	2.977777778
Ei	4.343257443
Ei	5.378787879
Ei	1.522522523
Ei	5.545454545
Ei	2.442622951
Ei	2.274678112
Ei	2.084893883
M.biserialis	6.02739726
M.biserialis	2.052147239
M.biserialis	2.989417989
M.biserialis	10.06756757
M.biserialis	1.556792873
M.biserialis	5.252808989
M.biserialis	5.524691358
M.biserialis	5.113268608
M.biserialis	3.975
M.biserialis	2.205787781
M.biserialis	2.088835534
M.biserialis	3.051660517
M.biserialis	1.390825688
M.biserialis	1.340163934
M.biserialis	4.395604396
M.biserialis	2.006472492
M.biserialis	3.992537313
M.biserialis	3.379518072
M.biserialis	3.831395349
M.biserialis	2.415841584
M.biserialis	9.931034483
M.biserialis	4.082474227
M.biserialis	2.406698565
M.biserialis	4.232209738
M.biserialis	6.321243523
M.biserialis	1.267080745
M.biserialis	2.551020408
M.biserialis	2.377807133
M.biserialis	8.347107438
M.biserialis	2.925925926
M.biserialis	3.490813648
M.biserialis	2.248888889
M.biserialis	1.529968454
M.biserialis	1.761702128
M.biserialis	3.559322034
M.biserialis	1.014908257
M.biserialis	3.967935872
M.biserialis	1.496277916
Na17	6.114457831
Na17	3.595238095
Na17	7.467811159
Na17	9.113300493
Na17	3.879310345
Na17	4.716312057
Na17	5.427509294
Na17	5.768025078
Na17	6.474820144
Na17	6.168582375
Na17	3.318181818
Na17	5.88372093
Na17	3.137755102
Na17	7.136752137
Na17	5.279642058
Na17	2.708978328
Na17	3.87654321
Na17	3.140243902
Na17	5.55704698
Na17	4.735376045
Na17	6.034482759
Na17	4.985250737
Na17	3.387978142
Na17	5.353159851
Na17	4.010840108
Na17	3.927648579
Na17	4.166666667
Na17	3.354632588
Na17	4.04109589
Na17	6.220735786
Na17	6.933333333
Na17	5
Na17	2.486678508
Na17	2.519444444
Na17	5.383116883
Na17	3.263707572
Na17	5.618729097
Na17	5.903703704
Na17	4.436363636
Na17	3.940520446
Na17	7.10982659
Na17	5.096525097
Na17	7.266666667
